# Supplementary material for: Bio-Inspired Iron Pentadentate Complexes as Dioxygen Activators in the Oxidation of Cyclohexene and Limonene
Source: Molecules. 2023 Feb 28;28(5):2240. doi: 10.3390/molecules28052240 (PMC10004738; doi:10.3390/molecules28052240)
Supplement: Supplementary file 1 [file molecules-28-02240-s001.zip]

Archive with 1 entries (1 files):
- molecules-2229425-supplementary.pdf
